# Supplementary material for: Machine Learning-Based Prediction of Feed Conversion Ratio: A Feasibility Study of Using Short-Term FCR Data for Long-Term Feed Conversion Ratio (FCR) Prediction
Source: Animals (Basel). 2025 Jun 16;15(12):1773. doi: 10.3390/ani15121773 (PMC12189232; doi:10.3390/ani15121773)
Supplement: Supplementary file 1 [file animals-15-01773-s001.zip]

Archive with 2 entries (2 files):
- Table S1-best_hyperparameters.csv
- Table S2-optimized_model_results.csv
