# Supplementary material for: Machine Learning-Based Prediction of Feed Conversion Ratio: A Feasibility Study of Using Short-Term FCR Data for Long-Term Feed Conversion Ratio (FCR) Prediction
Source: Animals (Basel). 2025 Jun 16;15(12):1773. doi: 10.3390/ani15121773 (PMC12189232; doi:10.3390/ani15121773)
Supplement: Supplementary file 1 [file animals-15-01773-s001.zip › Table S1-best_hyperparameters.csv]

Model	Best Parameters
Linear Regression	{}
Random Forest	{'max_depth': 10, 'min_samples_split': 5, 'n_estimators': 200}
Gradient Boosting	{'learning_rate': 0.1, 'max_depth': 5, 'n_estimators': 50}
Ridge	{'alpha': 1.0, 'solver': 'auto'}
Lasso	{'alpha': 0.1, 'max_iter': 1000}
ElasticNet	{'alpha': 0.1, 'l1_ratio': 0.8}
Bayesian Ridge	{'alpha_1': 1e-05, 'lambda_1': 1e-06}
Decision Tree	{'max_depth': 5, 'min_samples_split': 5}
AdaBoost	{'learning_rate': 0.1, 'n_estimators': 100}
Extra Trees	{'max_depth': 10, 'n_estimators': 200}
K-Nearest Neighbors	{'n_neighbors': 7, 'weights': 'uniform'}
MLP	{'activation': 'tanh', 'alpha': 0.001, 'hidden_layer_sizes': (100,)}
Linear SVR	{'C': 0.1, 'epsilon': 0.1}
Gaussian Process	{'alpha': 1e-08, 'normalize_y': False}
LightGBM	{'learning_rate': 0.1, 'n_estimators': 50, 'num_leaves': 31}
XGBoost	{'learning_rate': 0.2, 'max_depth': 3, 'n_estimators': 100}
CatBoost	{'depth': 6, 'iterations': 100, 'learning_rate': 0.1}
