# Supplementary material for: Machine Learning-Based Prediction of Feed Conversion Ratio: A Feasibility Study of Using Short-Term FCR Data for Long-Term Feed Conversion Ratio (FCR) Prediction
Source: Animals (Basel). 2025 Jun 16;15(12):1773. doi: 10.3390/ani15121773 (PMC12189232; doi:10.3390/ani15121773)
Supplement: Supplementary file 1 [file animals-15-01773-s001.zip › Table S2-optimized_model_results.csv]

Model	R^2	RMSE	MAE	MAPE	Best Parameters
Linear Regression	0.35550952614838394	0.10759381160164652	0.08379918396861558	0.03988821622701752	{}
Random Forest	0.49942310555519	0.09482316380869904	0.07088090918873124	0.03370444344624349	{'max_depth': 10, 'min_samples_split': 5, 'n_estimators': 200}
Gradient Boosting	0.5183088842541367	0.09301722092475304	0.06961745342884676	0.033110183519099834	{'learning_rate': 0.1, 'max_depth': 5, 'n_estimators': 50}
Ridge	0.3554178892241766	0.10760146044667455	0.08382244719404151	0.03989961806970495	{'alpha': 1.0, 'solver': 'auto'}
Lasso	-8.739709168481546e-05	0.1340287659807545	0.1087959260242522	0.05187085408175443	{'alpha': 0.1, 'max_iter': 1000}
ElasticNet	-8.739709168481546e-05	0.1340287659807545	0.1087959260242522	0.05187085408175443	{'alpha': 0.1, 'l1_ratio': 0.8}
Bayesian Ridge	0.3554810693431376	0.1075961869217405	0.08380649401628201	0.03989179909729043	{'alpha_1': 1e-05, 'lambda_1': 1e-06}
Decision Tree	0.41256861263172595	0.10272061613811005	0.07965189609324	0.0379135749762873	{'max_depth': 5, 'min_samples_split': 5}
AdaBoost	0.37950350946621914	0.10557198966081643	0.0827705835573653	0.039453418531151474	{'learning_rate': 0.1, 'n_estimators': 100}
Extra Trees	0.5054263393429606	0.09425285919966994	0.07098954215845561	0.03377758092171989	{'max_depth': 10, 'n_estimators': 200}
K-Nearest Neighbors	0.4471637491643826	0.09964999891962648	0.07496960486322189	0.035751172873753324	{'n_neighbors': 7, 'weights': 'uniform'}
MLP	0.04924258563427686	0.13068143724725892	0.1061219948845915	0.05064076245815697	{'activation': 'tanh', 'alpha': 0.001, 'hidden_layer_sizes': (100,)}
Linear SVR	0.32053686808183146	0.11047448612611582	0.08567428757797715	0.04030293119389544	{'C': 0.1, 'epsilon': 0.1}
Gaussian Process	-0.6206581676260265	0.17061796311952862	0.08018809712882752	0.03835541521692708	{'alpha': 1e-08, 'normalize_y': False}
LightGBM	0.5201112463205537	0.09284303478617711	0.06954225041263071	0.0330662319441402	{'learning_rate': 0.1, 'n_estimators': 50, 'num_leaves': 31}
XGBoost	0.5175555909257825	0.09308992506707586	0.06988337533236784	0.03324401637050156	{'learning_rate': 0.2, 'max_depth': 3, 'n_estimators': 100}
CatBoost	0.5284142077429599	0.09203635233194082	0.06908261584981987	0.03285834884950764	{'depth': 6, 'iterations': 100, 'learning_rate': 0.1}
